# Supplementary material for: Intravesical Recurrence after Radical Nephroureterectomy in Patients with Upper Tract Urothelial Carcinoma Is Associated with Flexible Diagnostic Ureteroscopy, but Not with Rigid Diagnostic Ureteroscopy
Source: Cancers (Basel). 2022 Nov 16;14(22):5629. doi: 10.3390/cancers14225629 (PMC9688462; doi:10.3390/cancers14225629)
Supplement: Supplementary file 1 [file cancers-14-05629-s001.zip]

Archive with 1 entries (1 files):
- cancers-1992629-supplementary-done.pdf
